# Supplementary material for: Single-Cell Transcriptomics Links Loss of Human Pancreatic β-Cell Identity to ER Stress
Source: Cells. 2021 Dec 19;10(12):3585. doi: 10.3390/cells10123585 (PMC8700697; doi:10.3390/cells10123585)
Supplement: Supplementary file 1 [file cells-10-03585-s001.zip]

Archive with 10 entries (9 files):
- Supplemental Tables/
- Supplemental Tables/Table S1.xlsx
- Supplemental Tables/Table S2.xlsx
- Supplemental Tables/Table S3.xlsx
- Supplemental Tables/Table S4.xlsx
- Supplemental Tables/Table S5.xlsx
- Supplemental Tables/Table S6.xlsx
- Supplemental Tables/Table S7.xlsx
- Supplemental Tables/Table S8.xlsx
- Supplementary Materials - CELLS-1436310.pdf
