# Supplementary material for: Single-Cell Transcriptomics Links Loss of Human Pancreatic β-Cell Identity to ER Stress
Source: Cells. 2021 Dec 19;10(12):3585. doi: 10.3390/cells10123585 (PMC8700697; doi:10.3390/cells10123585)
Supplement: Supplementary file 1 [file cells-10-03585-s001.zip › Supplemental Tables/Table S1.xlsx]

## Sheet: Sheet 1
Supplemental Table S1. Number of cells per cell type and condition across donors in both experimental setups.
		Experimental setup 1			Experimental setup 2
	Celltypes/Donors	D1	D2	D3	D4	D5	D6
	Alpha	901	858	351	47	42	61
	Beta	395	183	335	135	173	72
	Delta	92	89	44	7	10	5
	PP	44	47	22	18	38	3
	Exocrine|Mesenchymal	161	496	75	62	15	125
	Conditions/Donors	D1	D2	D3	D4	D5	D6
	ISL-all	969	674	295	147	64	195
	ISL-GFP+				122	214	71
	AGG-all	281	331	101
	AGG-GFP+	343	668	431
	Total	1593	1673	827	269	278	266
