# Supplementary material for: Single-Cell Transcriptomics Links Loss of Human Pancreatic β-Cell Identity to ER Stress
Source: Cells. 2021 Dec 19;10(12):3585. doi: 10.3390/cells10123585 (PMC8700697; doi:10.3390/cells10123585)
Supplement: Supplementary file 1 [file cells-10-03585-s001.zip › Supplemental Tables/Table S2.xlsx]

## Sheet: Overview
Supplemental Table S2. Differential expression analysis of converted AGG-GFP+ α-cells vs. canonical α-cells
The tables list the genes identified as significantly differentially expressed in AGG-GFP+ α-cells vs. ISL-all α-cells for each donor
Sheet 2	Donor 1	AGG-GFP+ α-cells vs. ISL-all α-cells
Sheet 3	Donor 2	AGG-GFP+ α-cells vs. ISL-all α-cells
Sheet 4	Donor 3	AGG-GFP+ α-cells vs. ISL-all α-cells
Methodology
Differential expression was assessed using the Wilcoxon rank sum test on the transcript counts and P-values were adjusted with Benjamini & Hochberg correction.
Fold changes were calculated by the log2 difference in mean expression.
Genes with an adjusted P-value < 0.01 and absolute fold change > 2 were considered significantly differentially expressed

## Sheet: Donor 1
Gene	Pval	Padj	log2FC
MIF	1.33079e-65	1.21049e-61	4.04439
NR4A1	1.2062e-24	6.85723e-22	-2.74605
NDRG1	1.63014e-11	2.74588e-09	2.37167
C4orf48	9.07313e-33	1.37549e-29	2.31305
GPX4	9.07933e-35	2.06464e-31	2.28326
EGR1	2.02398e-27	1.53418e-24	-2.27463
CLDN3	1.05643e-28	1.03943e-25	2.12541
TECR	1.8961e-24	1.01452e-21	2.12388
EEF1A2	4.39574e-30	5.71195e-27	2.07318
FOS	2.68604e-29	3.05403e-26	-2.02179
SST	3.10649e-50	1.41283e-46	-1.79811
ATP6V0C	1.02478e-37	3.10715e-34	1.77948
BTG2	2.74247e-25	1.78182e-22	-1.76488
FXYD5	5.00214e-18	1.68516e-15	1.74707
NDUFA3	9.9908e-24	5.04869e-21	1.71415
BCYRN1	4.795e-05	0.00187222	-1.62113
EDN3	1.35003e-06	8.6478e-05	1.61009
TGM2	2.31633e-08	2.16729e-06	1.57602
CTRB2	5.51102e-05	0.00210623	-1.57258
NDUFA13	4.26076e-18	1.49061e-15	1.5025
VIM	4.83269e-15	1.22106e-12	1.4794
RPS18	7.19776e-28	5.95189e-25	1.47628
COL1A1	2.40066e-09	2.79954e-07	-1.463
SLC25A1	2.33397e-14	5.0547e-12	1.42241
BSG	4.11031e-19	1.55781e-16	1.41808
NDUFV1	9.68255e-16	2.55176e-13	1.32205
VWA1	7.40154e-11	1.12207e-08	1.30623
ATP6V0B	4.76464e-22	2.16696e-19	1.2869
LDHA	1.29338e-20	5.60218e-18	1.28039
CRYBA2	7.03426e-20	2.7819e-17	-1.27209
PHPT1	6.76019e-17	1.98357e-14	1.26335
GUK1	1.71245e-13	3.38618e-11	1.22507
TMEM45B	3.85975e-13	7.31423e-11	1.22264
NR4A2	1.67677e-06	0.000103755	-1.21564
MIR210HG	4.80057e-11	7.40102e-09	1.2009
PGK1	1.54812e-14	3.52043e-12	1.17372
RASD1	5.75235e-10	7.68529e-08	-1.16648
EHF	1.92302e-11	3.12353e-09	1.16636
CPB1	3.8794e-05	0.00156831	-1.15059
C16orf13	1.24185e-11	2.1313e-09	1.14376
STC2	1.75499e-11	2.90244e-09	1.13611
PAPSS2	3.0524e-34	5.55292e-31	1.1356
RPL29	1.22991e-17	3.99543e-15	1.13478
PLOD2	6.36139e-12	1.11275e-09	1.13312
NDUFB7	1.70843e-10	2.46665e-08	1.12608
BAIAP3	1.07987e-08	1.04494e-06	1.10967
RABAC1	1.26829e-09	1.55897e-07	1.10527
SGSM1	2.51882e-07	1.95614e-05	-1.08385
HLA-B	3.34329e-25	2.02737e-22	1.08338
C12orf57	4.75261e-09	5.1464e-07	1.06342
CALY	2.27222e-09	2.68417e-07	1.04951
APOH	3.85139e-06	0.000216248	-1.03276
NDUFS7	8.21992e-08	6.73589e-06	1.02928
GAA	7.63285e-09	7.80094e-07	1.02695
PDK4	4.01615e-14	8.11799e-12	-1.00961
CTSA	4.77317e-07	3.33975e-05	1.008

## Sheet: Donor 2
Gene	Pval	Padj	log2FC
REG1A	6.08779e-107	2.87435e-103	-5.48884
REG3A	5.41961e-113	5.11774e-109	-5.47182
REG1B	5.95042e-88	1.87299e-84	-4.63136
CTRB2	1.35447e-47	3.19757e-44	-3.06147
LYZ	7.43373e-35	8.77458e-32	-2.63451
OLFM4	2.99335e-34	3.14069e-31	-2.60599
COL1A1	3.74091e-08	1.59844e-06	-2.53428
COL3A1	1.67831e-14	2.1131e-12	-2.26644
ALDOB	1.41475e-25	7.42192e-23	-2.22129
PRSS1	5.31211e-30	4.18018e-27	-2.19175
PNLIP	6.39415e-26	3.55176e-23	-2.14729
SERPINA3	1.39624e-26	8.24045e-24	-2.13637
COL1A2	9.48736e-10	5.63454e-08	-2.13172
DUOX2	1.88713e-23	8.10007e-21	-2.11012
SPARC	1.86549e-13	1.97931e-11	-2.10975
CPB1	3.47135e-24	1.56095e-21	-2.02284
CFB	1.19837e-15	1.88603e-13	-1.96988
RPL19P12	9.84676e-30	7.15254e-27	-1.89649
COL4A1	3.74674e-10	2.32766e-08	-1.80229
TACSTD2	1.15356e-18	2.72326e-16	-1.77659
SPINK1	4.89773e-31	4.20447e-28	-1.76467
PLA2G1B	9.09527e-18	1.7893e-15	-1.62449
SPP1	3.52963e-14	4.21903e-12	-1.60438
RPSAP58	7.00895e-29	4.72753e-26	-1.59933
EGR1	4.69833e-18	9.64486e-16	-1.59733
PRSS3P2	2.49072e-15	3.79353e-13	-1.55207
GSTA1	2.20735e-14	2.70701e-12	-1.54981
FTH1P3	5.78388e-19	1.43729e-16	-1.53845
FOS	1.25906e-22	4.75572e-20	-1.5368
ALB	1.18361e-14	1.55234e-12	-1.53527
TCN1	1.00434e-09	5.89068e-08	-1.53132
CD9	1.83529e-06	4.88188e-05	-1.52734
ID3	4.32076e-06	0.000104618	-1.43772
COL6A3	6.85538e-05	0.0011988	-1.42726
H1FX	4.91144e-13	4.88197e-11	1.41957
CPA1	6.78947e-15	9.15899e-13	-1.4094
GSTA2	2.79348e-13	2.89877e-11	-1.40191
CLPTM1	4.06246e-15	5.99403e-13	1.39185
CITED2	7.31918e-11	5.19662e-09	-1.36647
CEACAM6	1.36585e-09	7.76972e-08	-1.36448
FN1	3.08527e-06	7.78989e-05	-1.35612
IFIT1	0.000180445	0.00275782	1.33846
ODC1	2.92305e-13	3.00025e-11	-1.33775
SFRP2	2.74541e-07	9.39309e-06	-1.32927
NR4A1	3.48538e-10	2.20889e-08	-1.32674
RNU4ATAC	4.71566e-09	2.30725e-07	1.32319
CPA2	3.00548e-11	2.28877e-09	-1.29235
DUSP8	1.99732e-10	1.33764e-08	1.27992
RPLP0P2	1.52308e-13	1.63437e-11	-1.27304
HNRNPA1L2	5.45846e-14	6.21015e-12	-1.26413
COL4A2	0.00061154	0.00743214	-1.26054
IFITM3	3.97984e-13	4.04104e-11	-1.25185
PIGR	5.20377e-07	1.64345e-05	-1.23993
CALD1	1.35643e-05	0.000290449	-1.2376
PMEPA1	3.79245e-06	9.35043e-05	-1.23505
HSPA1B	4.57757e-07	1.48034e-05	-1.22873
CRYBA2	1.39353e-18	3.20955e-16	-1.22409
C1QBP	7.63779e-13	7.28521e-11	-1.22404
NAPA	1.67654e-09	9.31271e-08	1.22043
RPL36A-HNRNPH2	1.7251e-18	3.8786e-16	-1.21058
ADH1C	6.89614e-12	5.81431e-10	-1.17223
BTG2	5.97661e-17	1.10075e-14	-1.16625
PRKCSH	1.03568e-08	4.6794e-07	1.1624
PAPPA2	2.64037e-09	1.37751e-07	1.16162
ZFP36L1	5.68839e-06	0.000134964	-1.14241
ARHGDIB	0.000319342	0.00435086	-1.14079
RPL27	2.35234e-25	1.16911e-22	-1.13915
COL15A1	1.25272e-06	3.55238e-05	-1.13767
ANXA2P2	1.04301e-09	6.07972e-08	-1.13628
COL5A1	0.000390596	0.00518033	-1.13563
SRSF9	1.46492e-11	1.18233e-09	-1.13095
UQCRBP1	3.4655e-18	7.27216e-16	-1.11288
EIF5A	4.93588e-09	2.39023e-07	-1.10644
RPLP0	5.72421e-38	7.72196e-35	-1.09379
ZNF331	3.56909e-09	1.79271e-07	1.08151
KRT7	2.32481e-09	1.23333e-07	-1.07946
BGN	1.25797e-06	3.55658e-05	-1.079
VWA1	1.74699e-07	6.5205e-06	1.07475
MAF1	3.80601e-09	1.9016e-07	1.07302
GPR64	5.50289e-09	2.62443e-07	-1.07011
ATP6V0D1	1.76652e-09	9.75511e-08	-1.0701
RPS26	5.5785e-10	3.39857e-08	-1.05677
LITAF	5.1321e-07	1.63173e-05	-1.05335
TSPAN8	5.2618e-07	1.65624e-05	-1.05335
TUBB4B	6.09485e-06	0.000143525	-1.04755
LDHA	8.40173e-15	1.11743e-12	-1.04688
APOL4	2.29515e-06	5.97056e-05	-1.04368
LDHB	1.87553e-06	4.9749e-05	-1.03605
RPSA	9.14215e-12	7.57275e-10	-1.03081
CD74	3.25301e-09	1.64269e-07	-1.02995
STRAP	9.57704e-12	7.864e-10	-1.02935
MAB21L3	9.18701e-33	8.67529e-30	1.02749
PLAU	2.67767e-05	0.000524273	-1.02308
PSMA6	1.89289e-09	1.03922e-07	-1.02299
ZNF618	2.24663e-10	1.49401e-08	1.01468
CD24	1.62712e-14	2.07633e-12	-1.01192
SOX4	4.17965e-06	0.000101461	-1.00807
AES	3.59644e-10	2.26408e-08	-1.00184

## Sheet: Donor 3
Gene	Pval	Padj	log2FC
REG3A	1.0678e-27	1.01676e-23	-3.97744
INS	2.73675e-09	1.44774e-06	3.13977
TGM2	6.478e-15	7.71044e-12	3.0653
REG1A	3.30357e-17	6.29132e-14	-2.8842
GDF15	9.63498e-05	0.00859145	2.2335
CP	2.11041e-07	5.58205e-05	2.00341
IAPP	4.65759e-15	6.33565e-12	1.77
CDKN1A	4.01313e-07	9.55326e-05	1.76737
UNQ6494	8.93108e-09	4.09754e-06	1.70758
JUNB	1.46702e-14	1.55211e-11	1.64785
REG1B	9.56035e-08	3.11968e-05	-1.54344
CPB1	3.78787e-07	9.24823e-05	-1.50791
DUOX2	0.00010256	0.00895939	-1.48167
IFI6	7.30805e-09	3.66249e-06	1.44857
NR4A2	4.52792e-05	0.00484436	1.39808
INHBA	9.57153e-05	0.00859145	1.39768
SOCS1	4.92685e-07	0.000111699	1.34391
MAPK4	8.72831e-06	0.00131922	1.32638
SERPINA3	1.84875e-06	0.000332147	-1.30931
ITFG3	4.85031e-05	0.00507524	1.23847
CEL	5.65222e-06	0.000882302	-1.23114
CPA1	1.10532e-05	0.00152535	-1.23114
CTRB2	2.15423e-05	0.00269903	-1.23114
IRF1	3.90865e-06	0.000641693	1.21041
RHOB	6.39441e-07	0.000132364	1.20823
BTG2	4.3675e-10	2.59921e-07	1.20492
EIF2B3	2.39529e-05	0.0029062	1.20203
SCGB2A1	9.46713e-09	4.09754e-06	1.18341
LOXL4	2.64058e-09	1.44774e-06	-1.16123
LYZ	8.38752e-05	0.00794338	-1.15311
CEBPD	6.16034e-05	0.00611029	1.15247
HLA-B	7.44532e-22	3.54472e-18	1.15001
IER3	2.34231e-07	6.02797e-05	1.14861
G6PC2	4.54203e-13	3.6041e-10	-1.11137
PEG10	3.78481e-06	0.000632262	-1.07002
KLF10	0.000102389	0.00895939	1.05699
MMP7	5.31324e-05	0.00544007	-1.0548
HLA-E	3.03877e-14	2.89352e-11	1.03784
RHOQ	8.97573e-05	0.00837911	1.03056
RBP4	1.42671e-05	0.00188683	1.02579
POPDC3	3.02747e-05	0.00341428	-1.01789
TAPBP	1.01565e-08	4.2048e-06	1.00783
