# Supplementary material for: Single-Cell Transcriptomics Links Loss of Human Pancreatic β-Cell Identity to ER Stress
Source: Cells. 2021 Dec 19;10(12):3585. doi: 10.3390/cells10123585 (PMC8700697; doi:10.3390/cells10123585)
Supplement: Supplementary file 1 [file cells-10-03585-s001.zip › Supplemental Tables/Table S3.xlsx]

## Sheet: Overview
Supplemental table 4. Signature genes for β-cells and α-cells
The table in de different sheets list the signature genes identified by differential expression between canonical β- and α-cells sorted from intact islets (ISL-all) for each donor.
Sheet 2	Donor 1	ISL-all β- vs. ISL-all α-cells
Sheet 3	Donor 2	ISL-all β- vs. ISL-all α-cells
Sheet 4	Donor 3	ISL-all β- vs. ISL-all α-cells
Methodology
Differential expression was assessed using the Wilcoxon rank sum test on the transcript counts and P-values were adjusted with Benjamini & Hochberg correction.
Fold changes were calculated by the log2 difference in mean expression.
Genes with an adjusted P-value < 0.01 and absolute fold change > 4 (donor 1-3) were considered significantly differentially expressed

## Sheet: Donor 1
Gene	Pval	Padj	log2FC
INS	3.47377e-89	7.89849e-86	5.86321
TM4SF4	2.81876e-86	5.12732e-83	-4.79038
MAFA	1.44101e-77	1.22666e-74	4.73065
RBP4	1.48359e-77	1.22666e-74	4.72352
LOXL4	1.30889e-55	3.40123e-53	-4.71389
IAPP	9.68684e-68	4.40509e-65	4.66163
NPTX2	4.8985e-86	7.4253e-83	4.61325
SERPINA1	4.53927e-50	1.00694e-47	-4.51507
FAP	2.1491e-68	1.08589e-65	-4.45174
HADH	1.69587e-92	1.54239e-88	4.27125
GCG	2.5705e-90	7.7929e-87	-4.22986
GC	1.46867e-77	1.22666e-74	-4.18952
CRYBA2	1.10426e-71	6.27701e-69	-4.14034
PDX1	4.82287e-63	1.62459e-60	3.91371
KLHL41	4.44252e-49	9.18289e-47	-3.88541
PDK4	2.14322e-64	8.1219e-62	-3.83835
PRSS23	7.20787e-76	5.46297e-73	3.76533
SCD5	6.08972e-69	3.258e-66	3.75262
TIMP2	5.64121e-81	6.41335e-78	3.74128
IRX2	1.21218e-58	3.55638e-56	-3.66538
RGS4	5.14236e-64	1.87079e-61	-3.65831
MUC13	2.8495e-72	1.72775e-69	-3.63119
CD36	4.39632e-43	6.44912e-41	-3.5655
DLK1	3.83868e-25	2.25244e-23	3.5615
MT2A	3.14071e-41	4.39458e-39	3.52654
FEV	1.53885e-50	3.68312e-48	-3.43731
GSTA1	2.12251e-27	1.41943e-25	-3.43462
SRXN1	3.437e-43	5.20992e-41	3.37323
TTR	6.61999e-91	3.01044e-87	-3.32785
PLCE1	3.2045e-23	1.61022e-21	-3.29205
SORL1	2.52782e-72	1.64218e-69	3.25129
GPX2	3.89445e-36	4.6e-34	3.23011
SERTM1	1.93351e-38	2.4768e-36	-3.20041
TGFBR3	1.50445e-43	2.35913e-41	3.19685
SIX3	2.5789e-28	1.83243e-26	3.16344
CASR	3.33593e-46	6.1919e-44	3.14378
MT1F	2.38507e-22	1.13572e-20	3.08855
ADCYAP1	3.56908e-43	5.32144e-41	3.08558
ARX	5.96194e-46	1.08448e-43	-3.06159
MEG3	9.14488e-59	2.77242e-56	3.051
KCTD12	2.9712e-50	6.75577e-48	-3.01103
DDIT3	1.39009e-29	1.06243e-27	2.94358
CRH	9.15273e-26	5.6246e-24	-2.93516
TMEM176B	1.07935e-81	1.40239e-78	-2.92768
PCSK1	2.86279e-49	6.05514e-47	2.91372
FABP5	7.88941e-27	5.08895e-25	-2.90975
VGF	4.39543e-68	2.10402e-65	-2.90746
SMOC1	1.83086e-39	2.41329e-37	-2.86127
TRIB3	1.46901e-25	8.96686e-24	2.84906
BHLHE41	1.25688e-40	1.70617e-38	2.84248
IGFBP2	5.14924e-25	2.98295e-23	-2.81607
SLC38A4	3.49026e-34	3.64872e-32	-2.81073
GDF15	3.91912e-13	8.57426e-12	2.80171
TMEM176A	1.47562e-63	5.16184e-61	-2.79033
SYT13	1.24249e-66	5.38117e-64	2.78708
F10	4.18627e-30	3.36939e-28	-2.77553
GSN	1.31426e-45	2.34377e-43	2.7704
TMEM236	1.72003e-27	1.15879e-25	-2.77014
ITPR3	1.31193e-46	2.48584e-44	2.75068
LDHA	2.44303e-38	3.08602e-36	-2.72835
APOH	2.22696e-24	1.23501e-22	-2.71563
GEM	3.72287e-30	3.0504e-28	2.71137
MT1X	1.36587e-29	1.05276e-27	2.67658
CDKN1A	5.05398e-39	6.56656e-37	2.62004
MT1E	1.40349e-16	4.3865e-15	2.60272
MYO10	1.5329e-33	1.53205e-31	-2.60182
CAPN13	1.02427e-31	9.13307e-30	2.57875
SPTSSB	3.00507e-27	1.96627e-25	-2.54951
FAM159B	1.10115e-23	5.75572e-22	2.53714
PFKFB2	2.08963e-32	1.9593e-30	2.53603
FTH1P3	1.22083e-30	1.01867e-28	2.50262
HMOX1	2.22438e-11	3.96681e-10	2.49639
CABP7	2.50856e-28	1.79649e-26	2.49516
GLS	3.92528e-48	7.93342e-46	-2.4932
CHGB	3.52174e-66	1.45592e-63	-2.48442
TM4SF1	6.72481e-16	1.91731e-14	-2.48404
FFAR4	9.19207e-30	7.26973e-28	2.46141
VIM	6.4803e-23	3.20317e-21	-2.45118
TXNRD1	3.25474e-36	3.89498e-34	2.44743
FSTL5	1.06373e-22	5.11884e-21	-2.44722
TUBB2B	1.00624e-27	6.98605e-26	2.42503
ADM	3.26393e-16	9.76496e-15	2.4153
BACE2	4.27478e-33	4.13608e-31	-2.40736
MTHFD2	8.54096e-23	4.13192e-21	2.36611
CALY	2.66064e-24	1.44901e-22	-2.36437
UCHL1	1.11903e-64	4.42503e-62	2.36027
PVRL3	9.40319e-33	9.00231e-31	2.35345
FXYD3	1.1103e-23	5.77041e-22	-2.33991
C1orf127	3.16907e-24	1.70549e-22	2.33608
GLIS3	3.34357e-34	3.53602e-32	2.32577
MPP1	7.96568e-29	5.84257e-27	2.31714
TMEM37	2.31116e-24	1.26626e-22	2.31491
SQSTM1	6.70923e-52	1.69501e-49	2.27555
ENTPD3	2.71638e-27	1.79025e-25	2.27172
SIX2	5.09709e-24	2.72694e-22	2.2672
GPR64	4.28293e-23	2.14029e-21	-2.25586
PCSK2	1.05038e-72	7.34861e-70	-2.25194
TUBB2A	6.59113e-28	4.61125e-26	2.2514
GPX3	3.76182e-30	3.0548e-28	-2.25102
IMPA2	2.09951e-24	1.17148e-22	-2.25071
HERPUD1	1.20861e-35	1.40927e-33	2.24931
KCNJ3	5.53999e-22	2.54476e-20	-2.24918
ID3	3.79458e-13	8.35634e-12	2.24775
GREM1	1.63093e-16	5.06257e-15	2.23587
TNS1	1.29903e-19	5.25099e-18	2.21024
SCG2	1.0741e-62	3.48891e-60	-2.20667
PIR	9.4261e-27	6.03735e-25	2.20323
PPP2R2B	2.35433e-18	8.59944e-17	-2.1749
VAT1L	1.5963e-25	9.67891e-24	2.16967
DPP4	3.79705e-17	1.25124e-15	-2.16522
CEBPB	2.64005e-23	1.34895e-21	2.16401
PKIB	1.15865e-23	5.98746e-22	2.14008
PTP4A3	2.36296e-16	7.16371e-15	-2.13771
CEBPG	1.26536e-27	8.65295e-26	2.13449
HMGB3	7.45271e-23	3.64422e-21	-2.12198
SYNE2	5.45972e-26	3.44834e-24	2.11275
OLFM1	3.59511e-22	1.66824e-20	2.11213
BAG3	8.00977e-19	3.08682e-17	2.10415
MNX1	2.80334e-23	1.42438e-21	2.09971
PSAT1	1.93558e-16	5.94733e-15	2.09563
ARG2	1.46283e-27	9.92871e-26	2.09054
FTH1	1.97163e-47	3.89826e-45	2.08137
PYROXD2	2.18742e-16	6.69853e-15	-2.07739
ALOX5	6.6137e-25	3.78312e-23	2.05524
VEGFA	8.16487e-50	1.76808e-47	2.0536
SIPA1L2	1.50419e-21	6.80628e-20	2.0351
FAM84A	1.8829e-12	3.81403e-11	-2.02485
SLC6A6	3.54204e-21	1.56383e-19	2.02152
LGI2	7.14699e-17	2.31323e-15	-2.02119
DDIT4	4.6318e-21	2.01561e-19	2.01689
WLS	9.1913e-29	6.68759e-27	2.01394
FXYD6	1.41867e-24	8.01416e-23	-2.01176
CD44	5.68039e-16	1.64532e-14	-2.00919
ARRDC4	3.59752e-14	8.89115e-13	-2.00885
C19orf77	1.19915e-43	1.91338e-41	-2.00638
COTL1	5.14415e-28	3.62682e-26	-2.00223

## Sheet: Donor 2
Gene	Pval	Padj	log2FC
INS	6.00622e-22	7.08659e-19	5.76658
DLK1	6.07471e-17	2.04783e-14	4.7023
PLCE1	7.17762e-14	1.69374e-11	-4.36229
GC	1.8332e-21	1.73036e-18	-4.08057
SPP1	0.000212491	0.00555596	4.04805
NPTX2	9.06321e-26	8.55477e-22	4.00987
MAFA	7.49586e-18	3.93075e-15	3.97899
RBP4	1.71064e-05	0.000737026	3.93965
TIMP2	1.63615e-24	3.8609e-21	3.9002
GCG	8.64295e-25	3.8609e-21	-3.89101
HADH	8.06447e-24	1.47063e-20	3.87422
IAPP	1.14691e-12	2.40572e-10	3.78297
FAM84A	8.07113e-10	1.04361e-07	-3.70607
PCSK1	2.58167e-20	2.21531e-17	3.61671
TGFBR3	2.64715e-17	9.99459e-15	3.6125
CASR	3.26638e-20	2.55151e-17	3.53354
TM4SF4	3.73586e-23	5.03754e-20	-3.47891
CRYBA2	1.62748e-15	4.95541e-13	-3.4599
KLHL41	6.52304e-10	8.67196e-08	-3.39876
SCD5	1.17088e-21	1.22799e-18	3.36644
CDKN1C	1.46134e-09	1.83914e-07	3.31159
PDX1	4.94413e-15	1.41417e-12	3.30673
ADCYAP1	2.87771e-17	1.04472e-14	3.25658
SYNE2	1.57509e-14	4.1298e-12	3.23825
FAP	2.39608e-17	9.42358e-15	-3.19111
ENTPD3	1.30475e-13	2.9552e-11	3.15231
SIX3	1.95544e-14	4.85721e-12	3.09686
SYT13	3.63993e-18	2.14733e-15	3.05401
IRX2	4.5943e-14	1.11194e-11	-2.981
ITPR3	1.10305e-17	5.47984e-15	2.95641
GSN	2.26268e-15	6.67419e-13	2.94135
ADM	1.45685e-10	2.18273e-08	2.9266
DDIT4	1.4968e-10	2.20754e-08	2.88326
TTR	1.34228e-24	3.8609e-21	-2.85822
KCTD12	1.54886e-17	6.96177e-15	-2.84969
TMEM236	1.53852e-07	1.18066e-05	-2.8365
PRSS23	1.85206e-18	1.16544e-15	2.76467
PPP2R2B	1.10634e-06	7.00853e-05	-2.7576
SORL1	7.48156e-18	3.93075e-15	2.74299
CDKN1A	1.33254e-13	2.9552e-11	2.70876
FEV	2.01445e-10	2.82116e-08	-2.6937
CRTAC1	7.16374e-06	0.00035777	-2.6845
SLC4A4	0.000273433	0.00682788	2.68049
LOXL4	2.91194e-12	5.7262e-10	-2.56827
MT2A	1.61137e-10	2.33996e-08	2.56484
IER3	4.54828e-06	0.000246731	2.55557
MT1F	1.7342e-08	1.72306e-06	2.53933
UCHL1	5.91557e-17	2.04783e-14	2.5022
DHRS2	7.84776e-12	1.34682e-09	2.48248
BHLHE41	4.9228e-12	8.76723e-10	2.4698
F10	9.5987e-08	7.81053e-06	-2.46387
PTPRT	6.09248e-08	5.26003e-06	-2.4403
SMOC1	2.93298e-07	2.08654e-05	-2.43431
FABP5	1.27824e-07	1.01389e-05	-2.42965
PTGER3	6.7594e-06	0.000343021	-2.42146
MUC13	3.58231e-12	6.75762e-10	-2.41626
RGS4	1.80819e-14	4.61283e-12	-2.37833
CABP7	1.41778e-10	2.15845e-08	2.37665
VAT1L	5.4928e-12	9.60122e-10	2.37665
PFKFB2	5.69431e-08	4.97672e-06	2.35037
ABCC8	2.37462e-13	5.09409e-11	2.34522
CD9	5.47487e-07	3.71779e-05	2.32918
COTL1	1.84686e-08	1.79717e-06	-2.32775
MT1X	1.30321e-06	8.09276e-05	2.3112
GLS	2.09946e-17	8.616e-15	-2.30807
AQP3	8.23918e-06	0.000407171	2.30769
PAPPA2	5.66833e-06	0.000297241	-2.29975
GPR64	1.44061e-07	1.11458e-05	-2.29656
MT1E	1.15571e-06	7.27251e-05	2.29311
TMEM37	3.60296e-08	3.23889e-06	2.28817
NPNT	5.77646e-07	3.89457e-05	-2.27758
ME1	1.92672e-11	3.13557e-09	2.24576
CHGB	3.5141e-20	2.55151e-17	-2.2408
PCSK2	9.34822e-24	1.47063e-20	-2.23107
SIPA1L2	1.11001e-08	1.13885e-06	2.22764
DPP4	1.43142e-05	0.000634327	-2.21011
MEG3	2.49538e-11	3.99218e-09	2.18693
HMGB3	3.52218e-05	0.00127379	-2.15826
MCC	1.54282e-09	1.91615e-07	2.09516
GLIS3	1.13772e-09	1.45121e-07	2.06125
WLS	2.05213e-12	4.21087e-10	2.05733
SPTSSB	5.7997e-06	0.000300788	-2.05209
SLC6A17	1.72402e-09	2.11338e-07	2.05063
PVRL3	7.59269e-10	9.95381e-08	2.035
GEM	0.00018521	0.00500917	2.01062

## Sheet: Donor 3
Gene	Pval	Padj	log2FC
INS	2.76621e-27	1.31685e-23	7.63158
IAPP	1.64475e-22	1.48573e-19	7.252
RBP4	1.06069e-16	3.25767e-14	6.11749
GC	1.71653e-22	1.48573e-19	-5.57743
DLK1	1.33332e-19	5.77024e-17	5.52657
TIMP2	3.16889e-26	7.54275e-23	5.27757
TM4SF4	1.13131e-22	1.1968e-19	-5.16873
RGS4	2.59041e-21	1.72623e-18	-5.02501
GCG	7.07139e-21	4.07019e-18	-4.98195
SCD5	1.57257e-24	1.87156e-21	4.90489
HADH	2.53011e-27	1.31685e-23	4.88498
FAP	1.52105e-20	7.62207e-18	-4.79778
MAFA	7.4848e-25	1.01804e-21	4.65005
IRX2	9.37374e-18	3.30546e-15	-4.6461
ADCYAP1	2.98372e-26	7.54275e-23	4.57753
PDX1	6.00115e-25	9.52282e-22	4.54559
LOXL4	1.26545e-13	2.40967e-11	-4.45664
MUC13	1.71062e-13	3.13209e-11	-4.37022
FABP5	3.43588e-13	5.94781e-11	-4.3553
NPTX2	1.8568e-25	3.53573e-22	4.33668
ARX	4.21406e-14	8.5366e-12	-4.01906
CRYBA2	4.75811e-18	1.88758e-15	-4.00479
SPTSSB	1.74226e-14	3.85769e-12	-3.99735
C19orf77	1.3195e-11	1.72095e-09	-3.8161
SERPINE2	1.55946e-14	3.53515e-12	-3.75548
CASR	5.27473e-20	2.51104e-17	3.70892
TTR	2.30013e-22	1.82496e-19	-3.69282
TMEM236	3.12439e-12	4.64801e-10	-3.65486
TGFBR3	1.77981e-17	6.05201e-15	3.54065
CABP7	5.33346e-15	1.30205e-12	3.53916
PLCE1	1.05051e-11	1.42884e-09	-3.52711
FEV	1.78041e-11	2.23043e-09	-3.50706
PLIN3	2.10748e-12	3.23634e-10	-3.46265
MAPT	4.32229e-16	1.24705e-13	3.45415
MEG3	2.69166e-17	8.54245e-15	3.43884
ARRDC4	1.30229e-08	9.18455e-07	-3.35524
FXYD3	1.20345e-11	1.5914e-09	-3.33226
TSPAN1	1.53666e-13	2.86874e-11	3.31005
GSN	5.67249e-18	2.07722e-15	3.30647
SERPINA1	3.16895e-05	0.000826617	-3.26779
FAM84A	1.36938e-07	7.26992e-06	-3.21054
PDK4	7.93607e-08	4.48416e-06	-3.20536
SYT13	2.04784e-19	8.47718e-17	3.16775
BHLHE41	2.01841e-11	2.46376e-09	3.1224
NPNT	4.26394e-07	1.95178e-05	-3.09646
KCTD12	1.65143e-16	4.91352e-14	-3.08052
CDKN1A	4.70502e-07	2.09329e-05	3.06615
PCSK1	7.26742e-21	4.07019e-18	3.05793
ITPR3	7.18839e-16	2.01296e-13	3.03103
TNS1	5.30897e-12	7.43334e-10	2.97728
RGS16	7.35329e-08	4.26894e-06	2.97655
SYNE2	8.35005e-14	1.65627e-11	2.95077
NPY	0.000161275	0.00307099	2.94793
KCNJ3	4.77782e-10	4.54896e-08	-2.94291
IGSF1	9.97462e-10	8.87554e-08	2.9386
ENTPD3	3.31249e-11	3.99218e-09	2.90581
PKIB	4.41669e-15	1.13652e-12	2.89222
GRIA3	3.26411e-08	2.11412e-06	-2.80539
MYO10	3.30805e-08	2.12811e-06	-2.79856
PCSK2	2.71962e-21	1.72623e-18	-2.79663
GREM2	3.51246e-09	2.69694e-07	2.77259
TMEM37	4.87746e-11	5.73313e-09	2.73665
F10	3.88902e-07	1.78891e-05	-2.73081
DPP4	8.37616e-08	4.66371e-06	-2.70751
TUBB2A	4.86631e-11	5.73313e-09	2.69898
2009-09-01	6.25369e-07	2.61e-05	-2.68382
WSCD2	1.97029e-11	2.43625e-09	2.68182
IGFBP2	1.99231e-07	1.01437e-05	-2.681
VIM	6.31689e-05	0.00145978	-2.681
PPP2R2B	3.11987e-08	2.05328e-06	-2.67224
PRSS23	4.44285e-12	6.40915e-10	2.64643
CYYR1	7.31423e-11	8.29033e-09	2.63421
GLS	1.07014e-13	2.07934e-11	-2.61406
RGS2	2.15448e-07	1.09111e-05	2.54204
UCHL1	5.56128e-18	2.07722e-15	2.53627
THBD	1.5987e-05	0.000466305	2.53398
EDN3	2.79802e-07	1.3564e-05	2.52553
TNFSF10	3.38164e-06	0.000118432	-2.52034
POPDC3	1.56316e-06	5.88253e-05	-2.48073
CDKN1C	4.52392e-10	4.35073e-08	2.47767
ALDH1A1	1.40829e-21	1.03141e-18	-2.43442
LDHA	1.07167e-09	9.39197e-08	-2.42998
PFKFB2	1.69449e-11	2.15109e-09	2.42817
ADRA2A	4.16228e-08	2.59014e-06	2.42626
PYROXD2	1.94708e-05	0.000545239	-2.42269
TJP2	1.27779e-05	0.000381373	-2.42269
BAG3	3.57247e-06	0.000123237	2.41411
TM4SF1	0.000113497	0.0023483	-2.4108
PVRL3	1.09113e-09	9.4442e-08	2.4102
WLS	5.95704e-15	1.41792e-12	2.39388
ABCC8	6.54564e-20	2.96767e-17	2.39312
PCDH7	8.80261e-07	3.56637e-05	2.38813
FAM105A	1.77358e-10	1.79641e-08	2.37072
TMEM176B	9.50302e-21	5.02657e-18	-2.3511
ID1	4.06267e-05	0.0010233	2.34012
SMOC1	9.37488e-06	0.00028925	-2.3373
GPX3	4.37097e-08	2.67872e-06	-2.33415
PTPRT	1.87427e-05	0.000531099	-2.33415
LMO2	1.93811e-09	1.55065e-07	2.33404
SLC7A14	3.04302e-07	1.46326e-05	-2.32583
DHRS7	4.68995e-12	6.66463e-10	2.32182
PLCXD3	2.60652e-14	5.39492e-12	2.31111
MNX1	2.41549e-08	1.63105e-06	2.31035
GPSM1	4.79624e-08	2.9086e-06	2.30442
IMPA2	3.0609e-05	0.00080505	-2.29606
TMEM176A	3.10682e-15	8.21668e-13	-2.26898
SPINK1	0.000112963	0.0023483	-2.25986
GAD2	1.14095e-14	2.6495e-12	2.25666
FFAR4	4.67648e-07	2.09036e-05	2.24793
VAT1L	1.3913e-07	7.26992e-06	2.24793
NR1D1	0.000604418	0.00920746	2.24264
PTP4A3	2.47557e-07	1.2276e-05	-2.24229
COL9A2	1.44063e-05	0.000427296	-2.23309
GLIS3	2.30844e-09	1.80153e-07	2.2264
GPR64	2.79359e-05	0.000740886	-2.20696
STC2	6.30327e-05	0.00145978	-2.20696
ERMN	4.66429e-07	2.09036e-05	2.18322
LRRTM3	1.39733e-07	7.26992e-06	2.18322
PLCH2	1.53419e-06	5.79642e-05	2.18322
PALLD	3.29664e-07	1.56937e-05	-2.15854
USH1C	4.38905e-08	2.67872e-06	-2.15376
IL20RA	3.61725e-08	2.29599e-06	2.14796
SYT5	3.66557e-06	0.000125992	-2.14158
TMEM56	1.11555e-05	0.000338253	-2.14158
SORL1	6.32487e-13	1.06079e-10	2.1409
CD36	0.00029538	0.00517949	-2.1389
KCNH6	9.40163e-05	0.00204367	-2.1389
COTL1	2.91677e-10	2.86295e-08	-2.13391
EPAS1	1.15146e-07	6.30063e-06	2.1295
SLC38A4	3.87857e-07	1.78891e-05	-2.11927
ACPP	1.38229e-07	7.26992e-06	2.11548
C8orf47	4.07059e-08	2.54974e-06	2.11548
LBH	0.00043147	0.00710732	-2.10362
HDAC9	2.36916e-08	1.6112e-06	2.10208
PRKCA	8.12179e-08	4.54868e-06	2.10208
C1orf127	1.32872e-07	7.14731e-06	2.09093
CAMK2G	2.0225e-05	0.000561406	-2.08455
TMEM45B	4.30974e-05	0.00108267	-2.07589
CD82	9.41894e-07	3.78387e-05	-2.07532
C9orf135	1.76917e-08	1.22951e-06	2.07346
SLC40A1	3.72614e-06	0.000127614	-2.06339
GCGR	1.38212e-07	7.26992e-06	2.04439
KCTD8	1.38212e-07	7.26992e-06	2.04439
HSPA1B	0.000636793	0.0094312	2.04388
FAM159B	9.51496e-05	0.00205424	2.04214
SCG2	4.95109e-15	1.24051e-12	-2.04085
AMPH	2.80653e-07	1.3564e-05	2.03737
ARL4C	1.17698e-06	4.59264e-05	2.03155
PTPRM	4.36955e-07	1.99055e-05	2.03155
UNC5B	1.49929e-06	5.75596e-05	2.03155
VSTM2L	6.1859e-05	0.00143649	-2.03037
GALNT10	5.18125e-08	3.10798e-06	2.02666
DDIT4	1.94576e-05	0.000545239	2.02666
PIR	1.74852e-06	6.5285e-05	2.02666
FTH1P3	0.000180911	0.00340507	2.02222
SIPA1L2	2.35794e-07	1.18158e-05	2.01572
ZNF503	2.53299e-06	9.10059e-05	2.01572
ALDOC	4.82243e-07	2.12567e-05	2.0105
PDLIM2	7.73225e-06	0.000243771	-2.00973
IER3	1.63954e-05	0.000471602	2.00106
