# Supplementary material for: Single-Cell Transcriptomics Links Loss of Human Pancreatic β-Cell Identity to ER Stress
Source: Cells. 2021 Dec 19;10(12):3585. doi: 10.3390/cells10123585 (PMC8700697; doi:10.3390/cells10123585)
Supplement: Supplementary file 1 [file cells-10-03585-s001.zip › Supplemental Tables/Table S4.xlsx]

## Sheet: Overview
Supplemental Table S4. Gene expression signature of intermediate cells
This table lists the differentially expressed genes in intermediate cells compared to non-converted β-cells from aggregates on the one hand and to converted AGG-GFP+ α-cells on the other hand for donor 3.
Sheet 2	Donor 3	intermediate- vs. non-converted AGG-GFP+ β-cells and intermediate- vs. AGG-GFP+ α-cells
Methodology
Differential expression was assessed using the Wilcoxon rank sum test on the transcript counts and P-values were adjusted with Benjamini & Hochberg correction.
Fold changes were calculated by the log2 difference in mean expression.
Genes with an adjusted P-value < 0.05 and absolute fold change > 1.4 were considered significantly differentially expressed

## Sheet: Donor 3
	Intermediate vs GFP+β		GFP+α vs Intermediate
Gene	log2FC	Padj	log2FC	Padj
ENPP2	-1.6506	3.6452e-08	0.650279	0.0389174
G6PC2	-2.14014	1.11733e-08	0.810776	0.0362208
GRN	-0.586733	0.0425078	0.594193	0.0153879
KCNK16	-0.928504	0.014542	0.801022	0.0280636
LDLRAP1	-1.15076	0.00491933	0.890584	0.0357578
MAFB	-0.699682	0.0191027	1.22634	2.38666e-05
PAPSS2	-0.66452	0.0167873	1.11341	1.85969e-06
SLC30A8	-1.72005	2.0323e-10	0.653597	0.00633668
TUSC3	-0.898074	0.00414226	1.13144	0.00133074
ABHD5	1.03349	0.0225285	-1.3518	0.00990174
BRIX1	1.31807	0.00026599	-1.41755	0.000910488
DNAJC25	1.299	0.0266092	-1.91431	0.000339308
EPB41L4A-AS1	1.21637	0.00665639	-1.51766	0.000547717
FAU	0.703078	0.0216226	-0.842982	0.00273571
MLL5	0.793131	0.0136081	-1.01862	0.00464344
NLRC5	1.38231	0.00568943	-1.34083	0.0353206
RINT1	0.982298	0.0332978	-1.34941	0.00178773
RPL10	0.580122	0.022687	-0.888156	0.000572159
RPL26	0.621575	0.0145291	-0.736077	0.00339425
RPL32	0.628255	0.007037	-0.679261	0.00516058
RPL36	0.61073	0.0491543	-0.699966	0.0213759
RPL37	0.560894	0.0191362	-0.653864	0.00705432
RPS14	1.00867	0.00665414	-0.766752	0.049601
RPS15A	0.636366	0.0108546	-0.644193	0.0123428
RPS16	0.573731	0.0233152	-0.536803	0.0442012
RPS27	0.662487	0.0427718	-0.754502	0.0120431
RPS29	0.77313	8.05419e-05	-0.774958	0.000253302
SLC38A1	0.66444	0.0388699	-0.792195	0.0357255
SLC38A2	1.72184	0.00653865	-2.27954	0.000307609
SNHG1	2.14981	0.00066878	-2.47065	0.00125138
SNHG12	1.74853	0.00183268	-2.25926	9.57634e-05
SNHG5	0.914234	0.00710265	-0.909592	0.0114396
SNHG6	1.28154	8.46545e-05	-0.916931	0.0167168
SNHG7	1.01684	0.0193053	-1.17108	0.00633668
SNHG9	1.30279	0.0346046	-1.39448	0.0357255
TPD52L2	0.990481	0.0491543	-1.34705	0.00386292
UBE2S	1.35603	0.00125081	-1.21138	0.0147886
ZNFX1-AS1	1.40776	0.00970997	-1.40525	0.0281701
ZUFSP	1.20111	0.00890897	-1.6061	0.000144094
