# Supplementary material for: Single-Cell Transcriptomics Links Loss of Human Pancreatic β-Cell Identity to ER Stress
Source: Cells. 2021 Dec 19;10(12):3585. doi: 10.3390/cells10123585 (PMC8700697; doi:10.3390/cells10123585)
Supplement: Supplementary file 1 [file cells-10-03585-s001.zip › Supplemental Tables/Table S5.xlsx]

## Sheet: Overview
Supplemental Table S5. Effect of dispersion on β-cells
This table lists the differentially expressed genes in β-cells from aggregates compared to canonical β-cells for each donor and time point.
Sheet 2	Donor 1	3d	AGG β- vs. ISL-all β-cells
Sheet 3	Donor 2	2d	AGG β- vs. ISL-all β-cells
Sheet 4	Donor 3	2d	AGG β- vs. ISL-all β-cells
Methodology
Differential expression was assessed using the Wilcoxon rank sum test on the transcript counts and P-values were adjusted with Benjamini & Hochberg correction.
Fold changes were calculated by the log2 difference in mean expression.
Genes with an adjusted P-value < 0.01 and absolute fold change > 2 were considered significantly differentially expressed

## Sheet: Donor 1_day 3
Gene	Pval	Padj	log2FC
MT2A	3.11563e-08	5.07347e-06	-3.05857
TGM2	2.26374e-11	1.02864e-08	2.9186
IGFBP3	1.95392e-08	3.35042e-06	2.90925
MT1X	1.00888e-06	9.75389e-05	-2.90769
MT1F	0.000131923	0.00548566	-2.51702
SEL1L3	1.07927e-08	1.92321e-06	2.48774
MTHFD2	1.2718e-05	0.00082558	-2.40347
SRXN1	3.78666e-08	6.03739e-06	-2.37195
DCXR	7.97161e-09	1.46618e-06	-2.2459
CDKN1C	1.44676e-10	4.86968e-08	2.22126
LDHA	5.3376e-09	1.10246e-06	2.20342
INS	2.85977e-19	1.29948e-15	-2.1823
CITED2	7.99942e-07	8.07763e-05	2.15401
SYNPO	8.06656e-09	1.46618e-06	2.11498
TRIB3	1.63341e-05	0.000996271	-2.06976
EPAS1	1.06205e-14	1.60865e-11	2.06733
ABCB6	6.22554e-05	0.00307488	-1.97956
FTL	1.8724e-13	1.70164e-10	-1.97132
DDIT3	0.000139621	0.00567785	-1.94015
CD24	4.51771e-08	6.84282e-06	1.89259
RNF187	3.12626e-08	5.07347e-06	-1.88907
FTH1P3	3.56145e-06	0.000286429	-1.87057
MTUS1	1.2638e-06	0.000116014	1.85002
CABP7	2.24918e-06	0.000192835	1.82666
RPS26	1.18347e-06	0.000111924	-1.82529
SEMA4B	8.66254e-11	3.42902e-08	1.76745
RPS18	5.73063e-10	1.53176e-07	-1.72168
HPN	3.06791e-05	0.00174257	1.71994
KL	7.29777e-08	1.00488e-05	1.70556
TXNRD1	1.67177e-06	0.000148951	-1.69243
RPS9	3.41926e-16	1.03581e-12	-1.68844
TFRC	7.77099e-05	0.00362168	-1.66632
RGS4	3.45631e-09	7.66121e-07	1.66341
TMSB4X	3.0625e-10	8.97805e-08	1.65308
TSPYL2	0.000175453	0.00669965	-1.6215
ELL2	6.36069e-11	2.75266e-08	1.59937
ATXN2L	4.37791e-06	0.000340055	-1.59919
PIR	8.02234e-05	0.00371975	-1.59611
KCNK16	0.000101643	0.004506	-1.5832
NCALD	3.07753e-07	3.63228e-05	1.57934
LAPTM4B	1.3892e-11	7.01389e-09	1.57044
RPL29	3.15854e-09	7.17621e-07	-1.56456
RPL10L	0.000113384	0.00489763	-1.55606
CPLX2	1.11002e-05	0.000736338	-1.55002
ATP6V0C	4.73521e-06	0.000361627	-1.52872
CEBPG	2.60727e-05	0.00150923	-1.51761
RHOBTB3	9.92723e-10	2.50607e-07	1.51364
MAFA	7.22726e-07	7.54958e-05	-1.50943
IER3	1.36732e-10	4.86968e-08	1.49639
CTSD	0.000117309	0.0050052	-1.48934
GCLM	0.000230367	0.00808331	-1.48658
PCSK1N	8.19495e-13	5.31969e-10	-1.48438
ATP6V0B	8.21828e-06	0.000588093	-1.47609
C7orf50	0.00023307	0.00814668	-1.45666
HERPUD1	3.37981e-06	0.000274248	-1.45172
ASNS	2.87891e-05	0.00165592	-1.44789
LHFPL4	2.61492e-07	3.12689e-05	1.42859
RPS15	5.84216e-15	1.32734e-11	-1.42349
EEF1D	3.77272e-07	4.28581e-05	-1.42111
ZBTB10	8.09725e-05	0.00373542	1.41834
MRPL41	0.000271172	0.00902713	-1.41579
FTH1	5.16486e-08	7.6948e-06	-1.41216
CEP170B	0.000151355	0.00600663	-1.41089
CDH10	1.09626e-05	0.000732561	1.39443
IAPP	0.000221241	0.0079159	1.38721
REG3A	6.08552e-05	0.00302214	1.38565
RAB3B	3.79524e-10	1.04519e-07	1.38421
CALD1	2.71476e-06	0.000226346	1.38068
JUND	5.15081e-09	1.08862e-06	-1.36748
YARS	4.12338e-05	0.00223055	-1.36636
PCSK1	8.67821e-11	3.42902e-08	1.36165
A1CF	2.04367e-05	0.00122643	1.35513
VGF	8.44867e-06	0.000599856	1.35394
FANCF	9.54065e-06	0.000651921	1.35301
MKNK2	0.00022764	0.00802327	-1.3495
ENPP2	6.02358e-08	8.42189e-06	1.34892
DHRS2	1.08364e-10	4.10337e-08	1.34307
CFC1	1.08088e-05	0.000727634	1.33388
TMEM123	1.6251e-07	2.05124e-05	1.32784
MIR7-3HG	5.26639e-08	7.71951e-06	1.325
ATF4	5.58937e-07	5.97602e-05	-1.32473
HAX1	2.49352e-05	0.00146201	-1.31967
ST3GAL6	6.92102e-07	7.31375e-05	1.31746
DYNC2H1	5.58578e-07	5.97602e-05	1.31427
PLOD2	9.49055e-07	9.37501e-05	1.31109
SQSTM1	4.24388e-09	9.18295e-07	-1.29839
CHGA	3.53404e-10	1.00367e-07	1.29021
SLC30A8	1.80777e-11	8.64686e-09	1.28512
APLP2	7.78256e-13	5.31969e-10	1.28462
UGDH	3.2504e-05	0.00183476	-1.28404
CALR	4.95695e-05	0.00257422	-1.28357
RPL8	3.65347e-12	1.9531e-09	-1.27602
CADM1	1.3953e-05	0.000874517	1.27247
PBLD	4.90974e-05	0.00257422	1.26264
RPSAP58	8.29241e-08	1.1248e-05	-1.25967
PAM	5.63503e-14	7.31587e-11	1.25853
MUC13	8.56096e-06	0.000603116	1.25008
SERPINB1	1.09236e-06	0.000104499	1.24886
SST	9.3738e-10	2.43397e-07	-1.23208
PARP9	1.57761e-06	0.000141954	1.23176
DNAH5	0.000169603	0.00653114	1.22762
SPIN4	1.26539e-05	0.00082558	1.22563
ZNF510	1.29584e-05	0.00082934	1.22429
SAMD9	1.85179e-05	0.00112194	1.22155
GCH1	6.71729e-06	0.000488374	1.21243
ALDOC	0.000114249	0.00489763	1.20964
ALG10B	0.00016154	0.00632792	1.19666
TM2D1	0.00019245	0.00710968	1.18916
TMEM200A	0.000282202	0.00932599	1.18259
TCF4	0.000209394	0.00760336	1.17393
VIM	8.20425e-05	0.00376354	1.16924
CPD	3.50295e-05	0.00191776	1.16388
CFI	1.43707e-05	0.000894524	1.16031
QPCT	5.52888e-08	7.85101e-06	1.15815
GNAS	8.64282e-22	7.8546e-18	1.14502
RPL28	4.6792e-05	0.00250144	-1.14322
MAGED1	7.89461e-07	8.06137e-05	1.13534
RPS19	5.36987e-08	7.74626e-06	-1.12738
SLC40A1	0.000222833	0.00794159	1.12212
GALNT10	5.88743e-05	0.00293983	1.12185
DSP	1.78747e-07	2.22528e-05	1.12129
RPL18A	1.94644e-10	6.09973e-08	-1.12069
SIAE	5.02526e-05	0.0025802	1.10758
RPL36	1.5021e-13	1.51678e-10	-1.10629
IFNGR2	7.15698e-06	0.000516211	1.10613
ACTN1	0.00025848	0.00870025	1.09534
DBI	4.72164e-05	0.00250937	1.09427
SCG2	4.51258e-08	6.84282e-06	1.09182
ENTPD3	1.29423e-05	0.00082934	1.0914
CNTN1	3.66841e-07	4.22006e-05	1.09055
SMARCA1	8.24102e-05	0.00376354	1.08982
TMEM167A	5.64679e-05	0.00284558	1.08949
ZNF395	0.000178147	0.00677407	1.0881
NAPA	0.000187617	0.00698797	-1.08561
AES	6.02375e-06	0.00044872	-1.07401
SRSF6	5.27504e-05	0.00269323	1.06905
C8orf47	0.000131006	0.00548566	1.06518
NFS1	0.000141061	0.00569763	1.05842
PFKP	0.000114045	0.00489763	1.05733
HLTF	0.000195148	0.00718019	1.05659
CACNA1A	0.000104921	0.00459825	1.05294
EHF	0.000139947	0.00567785	1.0511
RPLP0	1.52783e-10	4.9589e-08	-1.04727
RPL35	2.25014e-10	6.81643e-08	-1.04557
HNRNPA1	1.51095e-07	1.9699e-05	1.0449
DNAJC12	4.28583e-06	0.000335772	1.03498
FILIP1L	0.000144938	0.00577716	1.03368
CPE	5.79274e-13	4.38703e-10	1.03145
ACLY	3.53754e-07	4.12169e-05	1.03013
BRI3	1.48442e-05	0.000911514	-1.02875
PKM	2.00288e-12	1.21348e-09	1.02612
RPL19P12	2.46951e-05	0.00145733	-1.02014
ALDH18A1	0.000143782	0.00575634	1.01465
TASP1	0.000180236	0.00679661	1.01465
PAPSS2	1.45556e-05	0.000899874	1.01415
KIAA1244	1.13877e-08	1.99021e-06	1.01143
DDR1	1.14318e-05	0.000752843	1.00747
PDE3B	0.000143551	0.00575634	1.00701
PGK1	4.37236e-07	4.78747e-05	1.00378
TRIM28	9.64075e-05	0.00431602	-1.00024

## Sheet: Donor 2_day 2
Gene	Pval	Padj	log2FC
REG1A	1.14208e-23	1.07549e-19	-5.59061
REG3A	5.50846e-23	2.59366e-19	-5.54101
REG1B	1.03304e-20	3.24272e-17	-4.63809
SPINK1	2.51471e-12	4.7362e-09	-3.71096
CTRB2	7.68525e-13	1.8093e-09	-3.53757
PRSS1	8.04359e-09	6.31221e-06	-2.79043
SERPINA3	8.61219e-10	1.15859e-06	-2.74723
LYZ	3.41399e-05	0.00527042	-2.5068
TRIAP1	5.1027e-06	0.0012987	2.44105
PNLIP	2.33003e-08	1.56728e-05	-2.4021
ZFP36L1	9.19668e-06	0.00212208	-2.39788
OLFM4	2.27288e-08	1.56728e-05	-2.28616
CPA1	3.23365e-05	0.00507522	-2.22449
CXCL2	1.15821e-06	0.000419494	-2.05254
FTH1P3	2.29956e-06	0.000668391	-2.04714
DUOX2	5.45361e-06	0.00131684	-1.96058
GSTA2	1.18772e-05	0.00254199	-1.94753
FOS	6.53254e-07	0.000246068	-1.92537
RPL19P12	1.38049e-09	1.62501e-06	-1.91397
PLA2G1B	5.45215e-06	0.00131684	-1.89892
IER3	7.87183e-08	3.90153e-05	1.88969
CDKN1A	6.56527e-08	3.43473e-05	1.67762
NAPA	1.47121e-05	0.00284337	1.67103
CFB	2.59077e-05	0.00443587	-1.61422
GSTA1	3.17808e-05	0.00507522	-1.60446
PPP6R1	6.22927e-05	0.00875537	1.58489
BTG2	6.40796e-05	0.00887408	-1.50148
HNRNPA1L2	3.20363e-05	0.00507522	-1.47672
RPSAP58	1.25709e-05	0.00262595	-1.47232
THYN1	5.02195e-05	0.00727564	-1.4299
EIF3E	1.69406e-06	0.00057379	-1.42752
FTH1	2.86468e-06	0.000770762	-1.37189
PABPC3	1.92586e-05	0.00338892	-1.31865
CHGA	2.33396e-06	0.000668391	1.22246
UBA1	1.17414e-07	5.26518e-05	1.17269
PTPRN	5.87955e-08	3.43473e-05	1.14523
RHBDD2	1.47951e-05	0.00284337	1.12712
EIF4A2	1.75682e-09	1.83822e-06	-1.11902
RPL27A	5.60189e-08	3.43473e-05	-1.09138
EPAS1	1.04158e-05	0.00233538	1.02493
RPS3	3.20702e-07	0.000125836	-1.01968
TXN	1.83275e-05	0.00338412	-1.01604
PCBP2	1.28272e-05	0.00262595	-1.00035

## Sheet: Donor 3_day 2
Gene	Pval	Padj	log2FC
REG3A	1.15483e-09	6.43379e-07	-3.66297
IFI6	4.80036e-14	1.51547e-10	3.21382
IFIT3	6.42027e-06	0.00101344	3.16277
MX1	6.33634e-08	1.87536e-05	2.91082
IGFBP4	1.54751e-05	0.00185525	2.69822
RSAD2	4.25858e-05	0.00429075	2.62371
IER3	6.51266e-13	1.54204e-09	2.59637
REG1A	1.90093e-06	0.000339692	-2.36923
TGM2	3.58695e-05	0.00369261	2.3655
ECEL1	9.1297e-05	0.00778985	2.31566
BTG2	1.67928e-06	0.000318089	2.26927
OAS1	8.98497e-06	0.0012701	2.24589
OAS3	1.04888e-05	0.00139915	2.14439
C2CD4B	4.27701e-07	9.64465e-05	2.03209
FTH1	9.98087e-11	7.27145e-08	-1.87189
APOBEC2	1.81263e-05	0.00211944	1.85527
TFRC	1.19401e-05	0.00152817	-1.81621
MAPRE3	9.78636e-06	0.00134204	-1.76793
DTX3L	5.32646e-06	0.000855033	1.75207
CEBPD	2.29584e-05	0.00252836	1.75207
FOS	2.22988e-07	5.46116e-05	1.73644
PEG10	5.1904e-06	0.000851647	-1.67385
RNF213	9.91903e-06	0.00134204	1.66866
RPL17	1.92217e-12	3.03415e-09	-1.65633
LGALS3BP	1.68942e-07	4.32446e-05	1.65533
WWC1	6.9318e-05	0.00643638	1.64824
C16orf62	1.35249e-05	0.00170792	-1.63787
OLA1	1.15358e-05	0.00149665	-1.5805
JUNB	5.79733e-07	0.000119362	1.5764
PLSCR1	7.31464e-05	0.00667828	1.54139
QSOX1	8.49534e-05	0.00744354	1.52846
RASD1	2.60535e-08	9.37264e-06	1.51283
TSC22D1	1.22796e-07	3.32287e-05	1.50182
C2CD4A	7.33301e-06	0.00108517	1.50118
TMSB4X	2.19119e-05	0.00250033	1.49541
HLA-C	4.13797e-12	5.59867e-09	1.4752
EEF1E1	2.26524e-05	0.00252401	-1.47032
MTRNR2L2	1.97803e-17	1.8734e-13	1.45064
RPLP1	2.74399e-11	2.59883e-08	-1.44982
GAS5	8.40669e-05	0.0074411	-1.42579
HLA-B	5.30907e-11	4.57111e-08	1.39737
RPS18	0.00010319	0.00864882	-1.39519
DUSP1	2.23046e-05	0.00251485	1.39482
FTL	2.65944e-05	0.00279862	-1.3901
RPL8	1.40703e-06	0.000271958	-1.37749
PARP9	6.6365e-05	0.0062232	1.37621
RPL36A	1.77253e-06	0.00032284	-1.37177
RPS14	1.39481e-05	0.00171562	-1.36868
SST	1.10207e-06	0.000217451	-1.35123
CLOCK	2.90477e-05	0.0030232	-1.34211
B2M	7.82217e-15	3.70419e-11	1.33886
TARS	2.60436e-06	0.000454285	-1.3342
CHGA	4.80541e-09	2.06873e-06	1.30479
ALDH1A1	1.65629e-08	6.2747e-06	-1.24059
MDH2	5.21545e-06	0.000851647	1.17955
PSMB8	0.000117523	0.00951333	1.17791
RPS10	4.01826e-08	1.31231e-05	-1.17615
GSN	7.29279e-06	0.00108517	1.1722
FLJ44635	5.57727e-07	0.000117383	-1.1388
HSPA8	1.72552e-10	1.08949e-07	-1.12515
PAM	3.45696e-09	1.63705e-06	1.09547
TP53INP2	7.33334e-05	0.00667828	1.07787
TPT1	1.32518e-12	2.51015e-09	-1.04839
CHGB	1.28612e-09	6.76713e-07	1.00521
RPL18A	6.60875e-05	0.0062232	-1.00083
