# Supplementary material for: Single-Cell Transcriptomics Links Loss of Human Pancreatic β-Cell Identity to ER Stress
Source: Cells. 2021 Dec 19;10(12):3585. doi: 10.3390/cells10123585 (PMC8700697; doi:10.3390/cells10123585)
Supplement: Supplementary file 1 [file cells-10-03585-s001.zip › Supplemental Tables/Table S6.xlsx]

## Sheet: Overview
Supplemental table 7. Effect of dispersion on α-cells
These tables list the differentially expressed genes in α-cells from aggregates compared to canonical α-cells for each donor and time point.
Sheet 4	Donor 1	3d	AGG α- vs. ISL-all α-cells
Sheet 5	Donor 2	2d	AGG α- vs. ISL-all α-cells
Methodology
Differential expression was assessed using the Wilcoxon rank sum test on the transcript counts and P-values were adjusted with Benjamini & Hochberg correction.
Fold changes were calculated by the log2 difference in mean expression.
Genes with an adjusted P-value < 0.01 and absolute fold change > 2 were considered significantly differentially expressed

## Sheet: D1_day 3
Gene	Pval	Padj	log2FC
INS	9.40855e-20	3.05543e-17	-3.98712
NR4A1	1.31859e-18	3.33054e-16	-2.53222
BCYRN1	6.78206e-10	5.27088e-08	-2.51634
CRYBA2	5.38858e-43	2.44992e-39	-2.48924
EGR1	4.27035e-22	1.84906e-19	-2.35843
TGM2	1.7632e-09	1.29297e-07	1.89531
FOS	1.34009e-21	5.29802e-19	-1.81979
BTG2	3.72337e-21	1.41069e-18	-1.78524
NDRG1	2.25012e-07	1.05466e-05	1.78113
VIM	2.55549e-16	4.94405e-14	1.77897
PPY	6.07774e-08	3.21308e-06	-1.69599
ETFB	9.11014e-11	8.36753e-09	-1.65946
TMEM45B	8.77148e-17	1.77242e-14	1.58352
POLR2L	2.42627e-23	1.22567e-20	-1.58044
CCL5	4.02323e-08	2.21717e-06	-1.57253
NDUFA3	5.04248e-09	3.44746e-07	-1.56728
ATP6V0C	2.01362e-13	2.67952e-11	-1.55562
AGT	3.6227e-06	0.000116813	1.55323
ID1	4.09055e-06	0.00013097	-1.54574
PCSK1N	9.08026e-31	9.17409e-28	-1.46576
NDUFS8	3.95271e-11	4.03843e-09	-1.45827
RASD1	5.82723e-11	5.69753e-09	-1.42011
NR4A2	9.89313e-07	3.74826e-05	-1.41782
RPS15	3.11156e-35	9.43114e-32	-1.41763
RPL35	4.20371e-33	8.01028e-30	-1.4104
NDUFA13	3.08346e-08	1.75237e-06	-1.39941
EDF1	6.15951e-11	5.89562e-09	-1.39478
EHF	1.21719e-12	1.41896e-10	1.39128
SERPINA10	1.63179e-10	1.45469e-08	1.38971
RPS18	5.74591e-16	1.02446e-13	-1.35322
PHPT1	5.01834e-07	2.10285e-05	-1.35254
CFC1	1.68256e-13	2.28352e-11	1.33444
NPNT	6.70316e-11	6.28369e-09	1.30136
PGP	2.38999e-08	1.39325e-06	-1.28151
LDHA	4.00626e-22	1.82144e-19	1.27807
PAPSS2	1.2243e-31	1.39157e-28	1.2685
FTL	4.41485e-24	2.36143e-21	-1.26599
MS4A8B	3.45611e-08	1.928e-06	1.26343
APBB1	2.76539e-09	1.99363e-07	-1.26079
CD44	2.99036e-16	5.66486e-14	1.25075
PGK1	1.45624e-19	4.34292e-17	1.23444
MYEOV2	5.50772e-18	1.25204e-15	-1.22819
PCDH11Y	1.23955e-05	0.000342991	-1.2214
CHGB	4.52746e-33	8.01028e-30	1.21361
GNB2	2.25397e-08	1.33087e-06	-1.20562
TECR	3.24008e-07	1.40718e-05	-1.19938
SGSM1	2.89e-07	1.29452e-05	-1.19879
SYN1	1.922e-08	1.14979e-06	-1.19185
SOCS1	6.7618e-08	3.53362e-06	1.16971
ATP6V0B	2.78447e-09	1.99363e-07	-1.1647
GSTA1	0.00010108	0.00195223	-1.16308
FMN1	1.24477e-05	0.000342991	-1.16295
PLOD2	5.46404e-14	7.7632e-12	1.16101
CDH10	1.84182e-08	1.10912e-06	1.14763
NDUFA11	4.89934e-08	2.62057e-06	-1.14584
RPL8	3.83012e-22	1.82144e-19	-1.14248
ROMO1	1.51843e-20	5.31041e-18	-1.13722
RAB11FIP1	6.08554e-13	7.37811e-11	1.11114
MAPK4	2.57452e-07	1.17639e-05	1.10883
P4HA1	3.39644e-07	1.45679e-05	1.10529
GADD45GIP1	1.74032e-07	8.28964e-06	-1.10272
METRN	1.40133e-07	6.81407e-06	-1.09797
CCDC108	1.6505e-05	0.000441412	-1.08589
LAMTOR4	1.46897e-08	9.0866e-07	-1.08054
RPS26	1.18267e-07	5.90881e-06	-1.08054
DCXR	4.26882e-08	2.32433e-06	-1.07203
NDUFB10	1.05407e-07	5.2954e-06	-1.06896
IFI27L2	2.59043e-10	2.20138e-08	-1.0667
CRIP2	1.14246e-06	4.27506e-05	-1.06548
TMOD1	1.13328e-09	8.58743e-08	1.06481
BRIP1	6.38335e-05	0.00134361	-1.06395
PTOV1	7.20371e-06	0.000214155	-1.06341
EIF5A	2.62598e-05	0.000654193	-1.06309
KCNA7	5.99666e-05	0.00127999	-1.03555
DPM3	1.16625e-05	0.000329338	-1.03439
RPL13AP5	1.66122e-05	0.000442977	-1.03367
APOH	7.69463e-07	3.01583e-05	-1.03059
NDUFS6	1.68658e-10	1.48894e-08	-1.02622
FAM50A	1.55966e-06	5.56158e-05	-1.02156
SERPINB1	4.23017e-11	4.22692e-09	1.02047
PHF11	1.03365e-06	3.89998e-05	1.01691
COMMD4	3.77602e-05	0.000871455	-1.01331
ATP5I	2.26955e-12	2.57963e-10	-1.01041
RPLP2	1.87491e-29	1.54987e-26	-1.00845
EXPH5	2.87783e-05	0.000709162	1.00754
C12orf57	4.46913e-05	0.000991166	-1.00462

## Sheet: D2_day 2
Gene	Pval	Padj	log2FC
REG1A	1.79e-30	1.69e-26	-4.21967
REG3A	4.86e-29	1.53e-25	-4.06896
REG1B	3.28e-24	6.18e-21	-3.77584
CTRB2	2.68e-15	3.61e-12	-3.231
MTRNR2L2	3.18e-29	1.5e-25	-2.51588
PNLIP	1.42e-08	4.98e-06	-2.29902
PRSS1	7.29e-09	2.86e-06	-2.11202
PPY	2.5e-06	0.00039942	-2.09447
TGM2	1.31e-05	0.00166476	2.00402
CPB1	4.12e-07	8.45e-05	-1.98828
PLA2G1B	1.19e-06	0.00021154	-1.94753
FAM84A	1.49e-05	0.001821	-1.70664
GPR64	1.69e-07	3.72e-05	-1.61115
MTRNR2L8	1.05e-24	2.49e-21	-1.60628
PDIA3P	1.4e-07	3.28e-05	-1.60322
ATP6V0B	5.21e-09	2.14e-06	1.59501
HLA-E	2.84e-18	4.47e-15	1.58533
AQP3	0.000101807	0.00820637	1.5484
CXCL2	1.94e-05	0.00220645	-1.47736
CPA1	2.35e-05	0.00261133	-1.47678
ANKRD20A9P	1.42e-06	0.000243613	-1.47411
SERPINA3	0.000100317	0.00816324	-1.44174
DOPEY1	0.000114961	0.00903496	-1.40864
EGR1	2.89e-09	1.24e-06	-1.4076
FTH1P3	5.55e-06	0.000817291	-1.39878
CBX7	2.87e-07	6.03e-05	1.37201
DLC1	6.77e-05	0.00607642	-1.36257
SPINK1	1.32e-10	7.75e-08	-1.35271
ATP6V0C	1.08e-06	0.000195065	1.3323
NRXN1	1e-05	0.00133264	-1.32356
UGDH-AS1	3.95e-11	2.48e-08	-1.30776
BACE2	1.78e-07	3.81e-05	1.30534
CRYBA2	2.78e-08	8e-06	-1.2798
TMEM212	5.77e-05	0.0053832	-1.24046
VPS41	1.34e-05	0.00168976	-1.22569
CSRNP1	6.4e-06	0.00090022	1.19571
HSPB1	2.8e-08	8e-06	1.17209
KLF10	2.93e-06	0.000460993	1.16734
TMOD1	1.61e-06	0.000270926	1.14227
RPSA	4.25e-06	0.000657138	-1.1349
MUC13	8.26e-13	7.79e-10	1.13416
NEAT1	7.31e-08	1.87e-05	1.10934
PEG10	1.57e-05	0.00189812	-1.10655
UNQ6494	9.27e-05	0.00780412	1.10468
ATP5E	9.41e-05	0.00785707	-1.09907
PTPRT	2.9e-05	0.00314566	-1.09523
KCNQ1OT1	2.93e-10	1.62e-07	-1.07242
IL13RA1	1.84e-05	0.00214631	1.04363
FOS	8.78e-09	3.31e-06	-1.03754
ATP6AP1	5.16e-07	9.94e-05	1.00584
