# Supplementary material for: Single-Cell Transcriptomics Links Loss of Human Pancreatic β-Cell Identity to ER Stress
Source: Cells. 2021 Dec 19;10(12):3585. doi: 10.3390/cells10123585 (PMC8700697; doi:10.3390/cells10123585)
Supplement: Supplementary file 1 [file cells-10-03585-s001.zip › Supplemental Tables/Table S7.xlsx]

## Sheet: Blad1
Unique identifier	Donor age (years)	Donor sex (M/F)	Donor BMI (kg/m2)	Cause of death	Estimated purity (%)
P438	59	F	25	CVA	75
P479	58	F	19	CVA	92
P497	57	F	21	SAB	80
P519	28	F	18	suicide	90
P534	47	M	33	CVA	70
P546	63	F	23	SAB	84
P547	63	M	28	SDH	90
P558	70	M	25	suicide	85
P572	60	M	25	SAB	80
P621	32	F	33	euthanasia	98
P634	51	M	25	-	75
P643	54	M	35	CVA	55
P649	49	F	26	meningitis	85
R65	38	M	26	trauma	75
R68	57	M	26	CVA	80
R97	55	M	27	CVA	95
R102	53	M	25	euthanasia	90
R106	54	M	26	cardiac arrest	85
R147	56	M	37	euthanasia	85
R148	62	M	28	cardiac arrest	92
R153	63	F	22	trauma	85
R155	62	M	24	SAB	95
R160	73	F	25	trauma	95
R161	48	F	33	cardiac arrest	97
R162	74	M	24	CVA	99
R163	55	F	22	cardiac arrest	92
R165	40	M	19	cardiac arrest	99
R167	56	M	24	SAB	89
R171	72	M	19	cardiac arrest	90
R172	71	M	25	CVA	98
R174	47	F	28	CVA	99
R175	42	M	28	CVA	75
R181	73	F	23	trauma	92
R183	64	M	27	trauma	95
R186	70	M	25	SAB	80
