# Supplementary material for: Single-Cell Transcriptomics Links Loss of Human Pancreatic β-Cell Identity to ER Stress
Source: Cells. 2021 Dec 19;10(12):3585. doi: 10.3390/cells10123585 (PMC8700697; doi:10.3390/cells10123585)
Supplement: Supplementary file 1 [file cells-10-03585-s001.zip › Supplemental Tables/Table S8.xlsx]

## Sheet: Blad1
Gene	Primer sequence
β-ACTIN	F: 5’-TGCGTGACATTAAGGAGAAG-3’
	R: 5’-TGAAGGTAGTTTCGTGGATG-3’
GAPDH	F: 5’-GGAAGCTTGTCATCAATGG-3’
	R: 5’-TGATGATCTTGAGGCTGTTG-3’
MAFA	F: 5’-AGTCCTGCCGCTTCAAG-3’
	R: 5’-ACAGGTCCCGCTCTTTGG-3’
PDX1	F: 5’-CCATGGATGAAGTCTACCAAAGCT-3’
	R: 5’-CGTGAGATGTACTTGTTGAATAGGAACT-3’
PAX4	F: 5’-AGCAGAGGCACTGGAGAAAGAGTT-3’
	R: 5’-CAGCTGCATTTCCCACTTGAGCTT-3’
NKX6.1	F: 5’-CTGGCCTGTACCCCTCATCA -3’
	R: 5’-CTTCCCGTCTTTGTCCAACAA-3’
INSULIN	F: 5’-AAGAGGCCATCAAGCAGATCA-3’
	R: 5’-CAGGAGGCGCATCCACA-3’
SOX9	F: 5’-AGTACCCGCACTTGCACAAC-3’
	R: 5’-ACTTGTAATCCGGGTGGTCCTT-3’
HES1	F: 5’-CCAAAGACAGCATCTGAGCA-3’
	R: 5’-CATTGATCTGGGTCATGCAG-3’
C-MYC	F: 5’-TCTCTGAAAGGCTCTCCTTG-3’
	R: 5’-CCTGTTGGTGAAGCTAACG-3’
NEUROG3	F: 5’-CCACGGCCCTCGCTGCTC-3’
	R: 5’-GCGGACGTGGGGCAGGTC-3’
KRT19	F: 5’-CTACAGCCACTACTACACGAC-3’
	R: 5’-CAGAGCCTGTTCCGTCTCAAA-3’
XBP1s	F: 5’-CTGAGTCCGCAGCAGGTG-3’
	R: 5’-GAGATGTTCTGGAGGGGTGA-3’
XBP1u	F: 5’-GGAGTTAAGACAGCGCTTGG-3’
	R: 5’-CTGCAGAGGTGCACGTAGTC-3’
ATF3	F: 5’-GTGCCGAAACAAGAAGAAGG-3’
	R: 5’-TCTGAGCCTTCAGTTCAGCA-3’
CHOP	F: 5’-GACCTGCAAGAGGTCCTGTC-3’
	R: 5’-CTCCTCCTCAGTCAGCCAAG-3’
